# Supplementary material for: ZnO nanoparticles efficiently enhance drought tolerance in Dracocephalum kotschyi through altering physiological, biochemical and elemental contents
Source: Front Plant Sci. 2023 Mar 10;14:1063618. doi: 10.3389/fpls.2023.1063618 (PMC10036906; doi:10.3389/fpls.2023.1063618)
Supplement: Supplementary file 2 [file Table_2.xls]

## Sheet: Sheet1
	Treatments	P	S	Fe	Cu	Zn		P	Fe	Cu	Zn
	S10	14.77	33.7	7.18	20.59	23.76	66.3	22.2775	10.8296	31.0558	35.8371
	S20	17.29	29.56	6.38	22.82	23.94	70.44	#VALUE!	9.05735	32.3964	33.9864
	N0-S0	8.36	26.82	9.45	24.06	31.31	73.18	11.4239	12.9134	32.8778	42.7849
	N10-S10	20.64	27.82	9.09	18.95	23.49	72.18	28.5952	12.5935	26.2538	32.5436
	N10-S20	15.69	-	12.09	35.62	36.59	#VALUE!	#VALUE!	#VALUE!	#VALUE!	#VALUE!
	N10-S0	15.69	24.94	7.98	24.7	26.69	75.06	20.9033	10.6315	32.907	35.5582
	N20-S20	15.73	-	10.47	33.84	39.96	#VALUE!	#VALUE!	#VALUE!	#VALUE!	#VALUE!
	N20-S0	26.89	37.94	4.06	14.21	16.89	62.06	43.329	6.54206	22.8972	27.2156
	Control	25.92	27.71	5.98	19.05	21.34	72.29	35.8556	8.27224	26.3522	29.52
							Treatments	P	Fe	Cu	Zn
							N20-S20	15.73	10.47	33.84	39.96
							N10-S20	15.69	12.09	35.62	36.59				Treatments	P	Fe	Cu	Zn
							S10	22.2775	10.8296	31.0558	35.8371				N20-S20	15.73	10.47	33.84	39.96
							N10-S0	20.9033	10.6315	32.907	35.5582				N10-S20	15.69	12.09	35.62	36.59
							S20	24.5457	9.05735	32.3964	33.9864				S10	22.2775	10.8296	31.0558	35.8371
							N10-S10	28.5952	12.5935	26.2538	32.5436				N10	20.9033	10.6315	32.907	35.5582
							Control	35.8556	8.27224	26.3522	29.52				S20	24.5457	9.05735	32.3964	33.9864
							N20-S10	43.329	6.54206	22.8972	27.2156				N10-S10	28.5952	12.5935	26.2538	32.5436
															Control	35.8556	8.27224	26.3522	29.52
															N20	43.329	6.54206	22.8972	27.2156
							Treatments	P	Fe	Cu	Zn					Control			S10
							S10	22.2775	10.8296	31.0558	35.8371					Element	W%		Element	W%
							S20	24.5457	9.05735	32.3964	33.9864					P	35.8556		P	22.2775
							N0-S0	11.4239	12.9134	32.8778	42.7849					Fe	8.27224		Fe	10.8296
							N10-S10	28.5952	12.5935	26.2538	32.5436					Cu	26.3522		Cu	31.0558
							N10-S20	15.69	12.09	35.62	36.59					Zn	29.52		Zn	35.8371
							N10-S0	20.9033	10.6315	32.907	35.5582					Total	100		Total	100
							N20-S20	15.73	10.47	33.84	39.96
							N20-S0	43.329	6.54206	22.8972	27.2156		N10-S10			N20-S20			N10-S20
							Control	35.8556	8.27224	26.3522	29.52		Element	W%		Element	W%		Element	W%
													P	28.5952		P	15.73		P	15.69
													Fe	12.5935		Fe	10.47		Fe	12.09
													Cu	26.2538		Cu	33.84		Cu	35.62
													Zn	32.5436		Zn	39.96		Zn	36.59
													Total	100		Total	100		Total	100
													N20			N10			S20
													Element	W%		Element	W%		Element	W%
													P	43.329		P	20.9033		P	24.5457
													Fe	6.54206		Fe	10.6315		Fe	9.05735
													Cu	22.8972		Cu	32.907		Cu	32.3964
													Zn	27.2156		Zn	35.5582		Zn	33.9864
													Total	100		Total	100		Total	100
																								Treatments	P	Fe	Cu	Zn			Treatments	P	Fe	Cu	Zn		Treatments	P	Fe	Cu	Zn
																								N20-S20	15.73	10.47	33.84	39.96			N	24.8495	10.4654	30.3036	34.3735			23.1086	10.7367	31.0684	35.0785
																								N10-S20	15.69	12.09	35.62	36.59			S	21.3677	11.0081	31.8332	35.7834			12.747	2.46451	4.71621	5.55847
																								S10	22.2775	10.8296	31.0558	35.8371			Control	35.8556	8.27224	26.3522	29.52
																								N10	20.9033	10.6315	32.907	35.5582
																								S20	24.5457	9.05735	32.3964	33.9864				3.48181	-0.542673	-1.52959	-1.40993
																								N10-S10	28.5952	12.5935	26.2538	32.5436
																								Control	35.8556	8.27224	26.3522	29.52
																								N20	43.329	6.54206	22.8972	27.2156
